# Supplementary material for: A mechanism to prevent production of reactive oxygen species by Escherichia coli respiratory complex I
Source: Nat Commun. 2019 Jun 11;10:2551. doi: 10.1038/s41467-019-10429-0 (PMC6560083; doi:10.1038/s41467-019-10429-0)
Supplement: Supplementary file 4 — Source Data [file 41467_2019_10429_MOESM4_ESM.xlsx]

## Sheet: Figure S5
Supplementary Figure 5a
	WT	Marker	G135S	G135D
	Coomassie stained

## Sheet: Figure 6
Figure 6a	NADH:Decyl-ubiquinone oxidoreductase activity						Figure 6b		NADH:ferricyanide oxidoreductase activity
		Time	WT	G135D	G135S			Time	WT Start NADH		WT Start FeCN		G135D Start FeCN		G135S Start FeCN		V96P/N142M Start FeCN
		0.00405	0.7258	0.731	0.73196			1	0.11512		0.40775		0.41355		0.38974		0.41846
		0.00329	0.7238	0.7295	0.72696			2	0.11504		0.40783		0.75748		0.38968		0.41769
		0.00012978	0.7228	0.7254	0.72749			3	0.11448		0.4078		0.80874		0.39025		0.41825
		6.98165e-05	0.722	0.724	0.72231			4	0.11464		0.40643		0.9129		0.38981		0.41747
		0.00261	0.7199	0.7223	0.72016			5	0.11431		0.40689		0.89606		0.38974		0.4179
		0.000249955	0.7177	0.7192	0.71766			6	0.11435		0.40972		0.89763		0.38986		0.4187
		-0.00171	0.7156	0.718	0.71623			7	0.11428		0.40785		0.89784		0.38987		0.41944
		-0.00157	0.7137	0.7154	0.7148			8	0.11381		0.40787		0.8979		0.39021		0.41798
		-0.00113	0.7128	0.715	0.71373			9	0.11455		0.40806		0.89274		0.38972		0.41773
		-0.000889833	0.7112	0.7129	0.71247			10	0.11392		0.40916		0.89348		0.38881		0.4177
		-0.00205	0.7098	0.7113	0.71122			11	0.11391		0.40748		0.89153		0.39043		0.41829
		-0.00211	0.7069	0.7102	0.70961			12	0.11324		0.40842		0.89078		0.38993		0.41748
		0.000430342	0.7061	0.7091	0.70818			13	0.11362		0.40916		0.88981		0.3911		0.41855
		-0.00253	0.7039	0.7073	0.70675			14	0.11372		0.40949		0.88848		0.38988		0.41795
		-0.00319	0.7023	0.7065	0.70711			15	0.11356		0.40784		0.89122		0.39031		0.41842
		-0.00165	0.7003	0.7055	0.7064			16	0.11377		0.40677		0.88566		0.39124		0.4171
		-0.00301	0.699	0.703	0.703			17	0.11313		0.41002		0.89032		0.38984		0.41799
		-0.00167	0.6969	0.7004	0.70264			18	0.11372		0.40769		0.88645		0.38926		0.41778
		-0.00383	0.6958	0.6996	0.70103			19	0.11353		0.40847		0.88716		0.38999		0.4187
		-0.00389	0.694	0.6977	0.69924			20	0.11434		0.40718		0.88776		0.39085		0.41855
		-0.00155	0.6923	0.6974	0.69799			21	0.11356		0.40836		0.88785		0.39037		0.41721
		-0.00361	0.6902	0.6954	0.69835			22	0.11401		0.40804		0.88597		0.39054		0.41845
		-0.00137	0.6894	0.6939	0.69567			23	0.11299		0.40735		0.88379		0.38978		0.41816
		-0.00213	0.6877	0.6932	0.69495			24	0.11363		0.40829		0.88542		0.39035		0.41772
		-0.000388894	0.6857	0.6919	0.69334			25	0.11317		0.40898		0.8851		0.39084		0.41849
		-0.00295	0.684	0.6912	0.69263			26	0.11307		0.40857		0.88299		0.39038		0.41826
		-0.00291	0.682	0.6892	0.6912			27	0.11343		0.40755		0.88273		0.39123		0.41855
		-0.00387	0.6814	0.6874	0.69084			28	0.11306		0.40739		0.88306		0.39023		0.41738
		-0.00343	0.6791	0.686	0.68995			29	0.11335		0.407		0.88072		0.39089		0.41794
		-0.00439	0.6779	0.6863	0.6878			30	0.11268		0.40789		0.87994		0.39048		0.41769
		-0.00325	0.6757	0.6852	0.68726			31	0.11347		0.40721		0.87906		0.39124		0.41826
		-0.00401	0.6752	0.6837	0.68565			32	0.11246		0.4068		0.87698		0.39104		0.41937
		-0.00357	0.6731	0.6827	0.68494			33	0.11306		0.40789		0.87938		0.39021		0.418
		-0.00353	0.6712	0.6807	0.68279			34	0.11267		0.4077		0.87913		0.39077		0.41699
		-0.00329	0.6695	0.6796	0.68261			35	0.11299		0.40893		0.88068		0.39044		0.41796
		-0.00395	0.6681	0.6793	0.68297			36	0.11384		0.40664		0.8765		0.39095		0.41779
		-0.000508194	0.6666	0.6787	0.68029			37	0.11322		0.40681		0.87724		0.39146		0.41763
		-0.00297	0.6647	0.677	0.6785			38	0.11328		0.40831		0.87668		0.39097		0.41778
		-0.00323	0.6636	0.6759	0.67797			39	0.11257		0.40797		0.87613		0.3914		0.41743
		-0.000387955	0.6612	0.6749	0.67779			40	0.11275		0.4096		0.87739		0.39116		0.4184
		-0.000347918	0.6602	0.6751	0.67582			41	0.11291		0.40718		0.87476		0.39127		0.41749
		0.00119	0.6614	0.6737	0.67582			42	0.11238		0.40728		0.87264		0.38959		0.41703
		-0.000867716	0.6566	0.6722	0.67457			43	0.1129		0.40657		0.87101		0.3912		0.41877
		-0.00193	0.6542	0.6719	0.6726			44	0.11347		0.40978		0.87186		0.39152		0.41789
		-0.00139	0.6534	0.6699	0.67099			45	0.11365		0.40709		0.87304		0.39126		0.41948
		0.000352395	0.6526	0.6699	0.67028			46	0.11222		0.40654		0.87302		0.39107		0.41756
		-0.00131	0.65	0.6687	0.6701			47	0.11227		0.40733		0.87321		0.39027		0.4178
		3.25974e-05	0.6479	0.668	0.66813			48	0.11286		0.40829		0.87061		0.39035		0.41752
		-0.000927366	0.6467	0.6669	0.66652			49	0.11293		0.40689		0.86943		0.39094		0.41798
		0.000112671	0.6468	0.6666	0.66634			50	0.1126		0.40829		0.86934		0.39087		0.41752
		0.000352708	0.6447	0.6654	0.66438			51	0.11283		0.40691		0.86897		0.39029		0.41682
		-0.000107191	0.6452	0.6637	0.66366			52	0.11196		0.40735		0.86773		0.3909		0.41729
		0.000932846	0.642	0.6638	0.66277			53	0.11274		0.40677		0.86663		0.39114		0.41659
		0.00107	0.6389	0.6627	0.66241			54	0.1129		0.40668		0.86562		0.39193		0.41773
		0.00301	0.6368	0.6618	0.66098			55	0.11248		0.40804		0.86548		0.39229		0.41829
		-0.000446978	0.6351	0.6617	0.65991			56	0.11373		0.40905		0.86571		0.39176		0.41752
		0.0163	0.6342	0.6604	0.65687			57	0.11299		0.40796		0.86408		0.39135		0.41979
		0.5986	0.6323	0.6595	0.65776			58	0.11308		0.40639		0.86187		0.39105		0.4179
		0.7215	0.6308	0.6586	0.65758			59	0.11271		0.40684		0.86199		0.3908		0.4182
		0.7498	0.6296	0.6581	0.65454			60	0.11255		0.40808		0.86041		0.39082		0.41904
		0.7489	0.6277	0.6579	0.65419			61	0.11287		0.40797		0.86292		0.39203		0.41803
		0.7295	0.6268	0.6573	0.65258			62	0.11292		0.64509		0.85987		0.6217		0.42216
		0.7283	0.6237	0.6558	0.65222			63	0.77251		0.81372		0.861		0.82682		0.62272
		0.7268	0.6228	0.6544	0.65025			64	0.81565		0.80202		0.85895		0.9165		0.81801
		0.7249	0.621	0.6543	0.64918			65	0.82565		0.90189		0.8578		0.9065		0.90295
		0.7239	0.619	0.6533	0.64685			66	0.90175		0.90809		0.85757		0.904		0.92157
		0.7248	0.6177	0.6532	0.64685			67	0.89124		0.90197		0.85712		0.89901		0.9119
		0.7224	0.6161	0.6525	0.64542			68	0.87709		0.8973		0.85704		0.89057		0.90165
		0.7217	0.6143	0.6516	0.64471			69	0.86285		0.89486		0.85462		0.88987		0.90097
		0.7203	0.6131	0.6508	0.64274			70	0.85468		0.89034		0.85719		0.8888		0.89641
		0.7203	0.6128	0.6502	0.64274			71	0.84101		0.88569		0.85403		0.88828		0.89377
		0.7191	0.6098	0.6494	0.64131			72	0.83023		0.88437		0.85237		0.88508		0.8914
		0.7196	0.6082	0.6484	0.64149			73	0.8202		0.88404		0.85132		0.88356		0.88737
		0.7214	0.6065	0.6487	0.6397			74	0.80857		0.88032		0.85019		0.8813		0.88429
		0.7222	0.6051	0.6474	0.63774			75	0.79507		0.88226		0.85049		0.88183		0.87924
		0.7212	0.6036	0.6468	0.63595			76	0.78301		0.87348		0.84735		0.87689		0.87708
		0.7173	0.6011	0.6458	0.63488			77	0.77163		0.8726		0.84907		0.87667		0.87598
		0.7179	0.6	0.6456	0.6338			78	0.76099		0.87298		0.84961		0.874		0.86724
		0.7161	0.5987	0.6451	0.63273			79	0.74957		0.86942		0.84597		0.87266		0.869
		0.7166	0.5965	0.6437	0.63291			80	0.73445		0.86482		0.84861		0.87177		0.86535
		0.7159	0.5956	0.6436	0.63148			81	0.72023		0.86559		0.84573		0.87126		0.86057
		0.7158	0.5936	0.6434	0.62987			82	0.71253		0.86373		0.84331		0.8671		0.8573
		0.7145	0.5922	0.6424	0.62844			83	0.69844		0.86146		0.84425		0.86493		0.85434
		0.7157	0.5908	0.6415	0.62737			84	0.68522		0.8592		0.84201		0.86181		0.849
		0.7133	0.5889	0.6406	0.62576			85	0.67069		0.85645		0.84274		0.86283		0.849
		0.714	0.5879	0.6394	0.62343			86	0.65742		0.85912		0.83949		0.85938		0.84306
		0.7131	0.586	0.6397	0.62486			87	0.64626		0.85451		0.83972		0.85995		0.84185
		0.7127	0.5845	0.6397	0.62254			88	0.6293		0.85398		0.84055		0.85839		0.83698
		0.7132	0.583	0.6382	0.62111			89	0.61515		0.85656		0.83892		0.85861		0.83447
		0.7139	0.5821	0.6381	0.61896			90	0.60238		0.85176		0.83784		0.85391		0.83056
		0.7121	0.5795	0.6373	0.6195			91	0.58999		0.84817		0.83739		0.85131		0.83056
		0.7118	0.5778	0.637	0.61771			92	0.57424		0.84557		0.83699		0.85165		0.82427
		0.7116	0.5762	0.6364	0.61646			93	0.56011		0.8446		0.83409		0.84908		0.82348
		0.713	0.5753	0.636	0.61646			94	0.54494		0.84436		0.83545		0.84839		0.81802
		0.7108	0.5737	0.6345	0.61503			95	0.53172		0.8437		0.83551		0.8441		0.81477
		0.7109	0.5725	0.635	0.61378			96	0.51768		0.84306		0.83308		0.8465		0.81133
		0.712	0.5697	0.6336	0.61324			97	0.50333		0.83853		0.82956		0.84084		0.80899
		0.7099	0.5687	0.634	0.61199			98	0.48932		0.83503		0.83056		0.84415		0.80412
		0.7098	0.5672	0.633	0.60966			99	0.47477		0.83851		0.83242		0.83942		0.80197
		0.71	0.5653	0.6323	0.60788			100	0.4584		0.83352		0.83013		0.83702		0.79863
		0.7103	0.5635	0.6313	0.60877			101	0.44311		0.83363		0.82772		0.83826		0.79604
		0.709	0.5625	0.6308	0.60609			102	0.42799		0.83023		0.82935		0.83581		0.79045
		0.7116	0.5609	0.6295	0.60519			103	0.41394		0.82845		0.827		0.83305		0.78837
		0.7091	0.5593	0.6294	0.60323			104	0.40017		0.82899		0.82701		0.83011		0.78611
		0.7102	0.558	0.6292	0.60215			105	0.38535		0.82488		0.8247		0.82816		0.77998
		0.7084	0.5567	0.6291	0.60341			106	0.36912		0.82374		0.82215		0.82546		0.77764
		0.7081	0.5546	0.6283	0.60001			107	0.35419		0.82258		0.82453		0.82558		0.77209
		0.7086	0.5532	0.6274	0.59894			108	0.34056		0.82005		0.82194		0.82373		0.76815
		0.7077	0.5508	0.6276	0.59751			109	0.32443		0.81906		0.8225		0.82168		0.76634
		0.7078	0.5495	0.6266	0.59697			110	0.3096		0.81627		0.81984		0.81862		0.76275
		0.7069	0.5478	0.6268	0.59608			111	0.29294		0.81731		0.81923		0.81712		0.76044
		0.7088	0.5469	0.6253	0.59393			112	0.27911		0.81399		0.81959		0.81661		0.75727
		0.7069	0.5455	0.6254	0.59357			113	0.2639		0.81197		0.8168		0.8148		0.75275
		0.7068	0.5439	0.6245	0.59107			114	0.24788		0.81181		0.81699		0.8121		0.74909
		0.7076	0.5415	0.6243	0.59			115	0.23332		0.8092		0.81474		0.80788		0.74623
		0.7102	0.5403	0.6229	0.58964			116	0.21929		0.80772		0.81527		0.80845		0.74178
		0.7055	0.5388	0.6231	0.5891			117	0.20392		0.8038		0.81356		0.80631		0.74082
		0.7058	0.5366	0.6216	0.59107			118	0.19005		0.8025		0.81323		0.80349		0.73602
		0.7056	0.536	0.6218	0.58588			119	0.17439		0.80256		0.8115		0.8034		0.73306
		0.7054	0.5341	0.6211	0.58481			120	0.15928		0.79883		0.80973		0.80102		0.72967
		0.7052	0.5319	0.6209	0.58302			121	0.14732		0.79703		0.81028		0.8001		0.72487
		0.7077	0.5312	0.6208	0.58267			122	0.13125		0.79717		0.80926		0.79824		0.72137
		0.7065	0.5303	0.6205	0.58159			123	0.11914		0.79445		0.80696		0.79619		0.71677
		0.7044	0.5284	0.6193	0.58016			124	0.10618		0.79451		0.80776		0.79428		0.71373
		0.7059	0.5265	0.6189	0.58016			125	0.09438		0.79185		0.80643		0.79127		0.70887
		0.7066	0.5252	0.6189	0.57855			126	0.08317		0.78902		0.80472		0.78968		0.70671
		0.7063	0.523	0.6176	0.57623			127	0.07306		0.78716		0.806		0.78828		0.70253
		0.7039	0.5213	0.6166	0.57641			128	0.06417		0.78689		0.80447		0.78549		0.69894
		0.7054	0.5204	0.6164	0.57426			129	0.05613		0.78431		0.80257		0.78515		0.69435
		0.7063	0.5186	0.6166	0.57301			130	0.05018		0.78385		0.80191		0.78406		0.69082
		0.7036	0.5167	0.6155	0.57265			131	0.04464		0.78209		0.80031		0.77903		0.68748
		0.7038	0.5151	0.6151	0.57194			132	0.04096		0.77723		0.79845		0.7772		0.68411
		0.7055	0.5141	0.6147	0.56979			133	0.03779		0.78029		0.79573		0.77673		0.68024
		0.7034	0.5127	0.6142	0.568			134	0.0353		0.77558		0.79661		0.77332		0.67663
		0.7047	0.5111	0.6136	0.56693			135	0.03284		0.78		0.79706		0.77244		0.67341
		0.7029	0.5097	0.6134	0.56586			136	0.03148		0.77147		0.79674		0.76969		0.66988
		0.7063	0.5094	0.612	0.5655			137	0.03065		0.77099		0.79489		0.77121		0.66574
		0.7026	0.5061	0.612	0.56407			138	0.03075		0.76794		0.79149		0.76714		0.66054
		0.703	0.5055	0.6113	0.56282			139	0.02931		0.76672		0.79311		0.76645		0.65668
		0.7026	0.5034	0.6112	0.56157			140	0.02954		0.7653		0.79135		0.76054		0.65301
		0.7032	0.5022	0.6111	0.56121			141	0.02886		0.76369		0.78901		0.76158		0.64903
		0.7048	0.5007	0.6108	0.56139			142	0.02937		0.76277		0.78862		0.75794		0.64603
		0.7024	0.4989	0.61	0.55781			143	0.02931		0.7601		0.78688		0.75563		0.64004
		0.7021	0.4975	0.6095	0.55799			144	0.02942		0.75962		0.78629		0.75625		0.63913
		0.7019	0.4953	0.6089	0.5571			145	0.02939		0.75812		0.78437		0.75349		0.63443
		0.7026	0.4951	0.6085	0.55585			146	0.02847		0.75719		0.78276		0.75009		0.63039
		0.7025	0.4932	0.6076	0.55477			147	0.02936		0.75239		0.78257		0.74787		0.62623
		0.7005	0.4911	0.6069	0.55692			148	0.02847		0.75461		0.78144		0.74594		0.62007
		0.7038	0.4896	0.6061	0.55155			149	0.02948		0.74849		0.78123		0.74579		0.61674
		0.6996	0.4881	0.6068	0.55012			150	0.0289		0.74894		0.77938		0.74358		0.6129
		0.7015	0.4868	0.6063	0.55048			151	0.02861		0.74656		0.77749		0.74064		0.61068
		0.7003	0.4853	0.6052	0.54977			152	0.02839		0.74457		0.7787		0.73944		0.60716
		0.7011	0.4852	0.6061	0.54637			153	0.02843		0.7436		0.77579		0.73701		0.60106
		0.699	0.4821	0.6047	0.54601			154	0.02812		0.74012		0.77491		0.73514		0.6001
		0.6997	0.4811	0.6041	0.5444			155	0.02826		0.7394		0.77464		0.7316		0.59358
		0.6984	0.4794	0.6038	0.54261			156	0.02815		0.7379		0.77434		0.72975		0.59061
		0.7002	0.4779	0.6035	0.54136			157	0.02828		0.73374		0.77309		0.72782		0.5857
		0.6987	0.4767	0.6033	0.54172			158	0.02801		0.73437		0.77047		0.72577		0.58124
		0.7001	0.4742	0.6021	0.53904			159	0.0292		0.73174		0.77067		0.72301		0.5777
		0.699	0.4729	0.6014	0.53832			160	0.02927		0.72914		0.76949		0.72175		0.57212
		0.699	0.4718	0.6014	0.53671			161	0.02871		0.72865		0.76684		0.72004		0.56841
		0.6987	0.4703	0.6006	0.536			162	0.02847		0.72544		0.76757		0.71652		0.5627
		0.6982	0.4688	0.6008	0.53457			163	0.02896		0.7222		0.76578		0.71477		0.56123
		0.7005	0.4675	0.6006	0.53421			164	0.02818		0.72122		0.76338		0.71177		0.5566
		0.6988	0.4653	0.5987	0.53332			165	0.02857		0.72015		0.76437		0.70948		0.55135
		0.6989	0.4642	0.5989	0.53117			166	0.02922		0.72015		0.76253		0.70909		0.5469
		0.6979	0.4638	0.5991	0.53063			167	0.02889		0.71562		0.76095		0.70641		0.54343
		0.6981	0.4619	0.5984	0.52903			168	0.02909		0.71383		0.75942		0.70355		0.53977
		0.7011	0.4594	0.5978	0.52831			169	0.0279		0.71205		0.75816		0.7032		0.5339
		0.7004	0.4589	0.5975	0.52616			170	0.02827		0.71114		0.75671		0.69978		0.52999
		0.698	0.4571	0.5963	0.52599			171	0.02792		0.70772		0.75444		0.69819		0.52444
		0.7001	0.4553	0.5967	0.52634			172	0.02827		0.70601		0.75665		0.69666		0.52143
		0.6988	0.4537	0.5954	0.52366			173	0.02845		0.70544		0.75223		0.69388		0.51752
		0.6984	0.452	0.5953	0.52187			174	0.02811		0.70252		0.75097		0.68957		0.51167
		0.699	0.4512	0.5949	0.52134			175	0.02806		0.7031		0.7518		0.68927		0.51019
		0.6987	0.4496	0.5942	0.52116			176	0.02785		0.69858		0.75015		0.6857		0.50381
		0.6969	0.448	0.5939	0.51919			177	0.02765		0.69818		0.74949		0.6847		0.49912
		0.6976	0.4463	0.594	0.51919			178	0.02778		0.69461		0.74897		0.68237		0.49568
		0.6977	0.4443	0.5932	0.51794			179	0.02804		0.69155		0.74683		0.68165		0.48994
		0.6968	0.4429	0.5936	0.51597			180	0.02768		0.69222		0.7449		0.67792		0.48591
		0.6968	0.4418	0.5927	0.51436			181	0.02808		0.6896		0.74574		0.67557		0.48151
		0.6981	0.4407	0.5915	0.51365			182	0.02806		0.6877		0.74278		0.67329		0.47726
		0.6968	0.4387	0.5913	0.51347			183	0.02856		0.68601		0.74331		0.67036		0.47195
		0.7	0.437	0.5905	0.5115			184	0.02758		0.68411		0.73976		0.66672		0.46977
		0.6968	0.435	0.5905	0.50989			185	0.0279		0.68167		0.73926		0.66649		0.46424
		0.6964	0.4348	0.5908	0.50972			186	0.02849		0.68083		0.73615		0.66317		0.4594
		0.6975	0.4329	0.5896	0.50775			187	0.02781		0.67687		0.7351		0.6633		0.45421
		0.6965	0.4312	0.5892	0.50703			188	0.02762		0.67659		0.73693		0.65962		0.45003
		0.6956	0.4292	0.5886	0.50614			189	0.02703		0.67272		0.73351		0.65594		0.44547
		0.6955	0.4281	0.5881	0.50578			190	0.02787		0.66964		0.73221		0.65479		0.44218
		0.6954	0.4263	0.5879	0.50435			191	0.02754		0.67229		0.73158		0.65256		0.43586
		0.6959	0.4247	0.5876	0.50328			192	0.0272		0.67289		0.73122		0.64784		0.432
		0.6956	0.4239	0.5867	0.50024			193	0.02809		0.66684		0.73021		0.64823		0.42724
		0.6967	0.4223	0.5861	0.50113			194	0.02735		0.66284		0.72743		0.64529		0.42231
		0.6964	0.4207	0.5859	0.50095			195	0.02712		0.66401		0.72609		0.64281		0.41859
		0.6967	0.4196	0.5852	0.49791			196	0.02706		0.6622		0.72508		0.64065		0.4121
		0.6948	0.4174	0.5855	0.49756			197	0.02725		0.65767		0.72285		0.63798		0.40797
		0.6959	0.4167	0.5844	0.49595			198	0.02798		0.65573		0.72391		0.63635		0.40283
		0.6957	0.4169	0.5844	0.49559			199	0.02712		0.65375		0.72102		0.63281		0.39842
		0.6955	0.4134	0.5837	0.49362			200	0.02783		0.65085		0.72246		0.63058		0.39364
		0.695	0.4114	0.5836	0.49255			201	0.02748		0.65121		0.71952		0.62881		0.38877
		0.6948	0.4105	0.5818	0.49023			202	0.0275		0.6475		0.71985		0.62716		0.38334
		0.6946	0.4094	0.5821	0.49023			203	0.02723		0.64724		0.71715		0.622		0.37851
		0.6942	0.4083	0.5823	0.4888			204	0.02847		0.64504		0.71507		0.62077		0.3749
		0.6944	0.4059	0.5816	0.48808			205	0.02742		0.64485		0.71261		0.61912		0.36887
		0.6963	0.4043	0.5809	0.48611			206	0.02698		0.63978		0.71256		0.61563		0.36397
		0.6974	0.4032	0.5805	0.48611			207	0.0278		0.63738		0.71206		0.61279		0.35971
		0.6954	0.4018	0.5811	0.48468			208	0.02728		0.63597		0.71028		0.61348		0.35425
		0.6941	0.4004	0.5799	0.48486			209	0.02731		0.63493		0.70974		0.60884		0.34969
		0.6942	0.3987	0.5796	0.48307			210	0.02734		0.63249		0.70624		0.60616		0.34387
		0.6932	0.3973	0.5792	0.48111			211	0.02743		0.6315		0.70442		0.60497		0.33878
		0.6929	0.3951	0.5787	0.47932			212	0.02753		0.62944		0.70373		0.60199		0.33651
		0.6958	0.3957	0.5776	0.47825			213	0.02683		0.62558		0.70229		0.59822		0.33045
		0.6941	0.3933	0.5779	0.47717			214	0.02708		0.62411		0.70124		0.59577		0.32588
		0.6941	0.391	0.5774	0.4761			215	0.02713		0.62169		0.70097		0.59451		0.31929
		0.6937	0.3904	0.5763	0.47628			216	0.02715		0.62018		0.69869		0.59068		0.31437
		0.694	0.3885	0.5766	0.47485			217	0.02749		0.61702		0.69938		0.58923		0.30987
		0.6932	0.3873	0.5762	0.47324			218	0.02877		0.61526		0.69644		0.58682		0.30345
		0.6936	0.3855	0.5756	0.47181			219	0.02694		0.61398		0.69723		0.58441		0.29898
		0.6971	0.3838	0.5754	0.47074			220	0.02685		0.61063		0.69593		0.58181		0.29485
		0.6948	0.3828	0.5747	0.46913			221	0.02684		0.61001		0.69398		0.57979		0.28903
		0.6956	0.3814	0.5743	0.4668			222	0.02724		0.6071		0.69118		0.57675		0.28531
		0.6932	0.3801	0.574	0.46823			223	0.02796		0.60435		0.69093		0.57445		0.27959
		0.6937	0.3781	0.5736	0.46591			224	0.02692		0.60305		0.68871		0.57223		0.27419
		0.6924	0.3772	0.5733	0.46448			225	0.02754		0.60186		0.68712		0.56829		0.26908
		0.692	0.3755	0.5737	0.46233			226	0.02672		0.59845		0.68567		0.56556		0.26367
		0.692	0.3737	0.5731	0.46287			227	0.02666		0.59942		0.68373		0.56262		0.25825
		0.6924	0.3725	0.5715	0.46108			228	0.02657		0.5954		0.6822		0.56022		0.25213
		0.6919	0.3703	0.571	0.45983			229	0.02666		0.59354		0.68059		0.55882		0.24907
		0.693	0.3695	0.5711	0.45983			230	0.02703		0.58939		0.6812		0.55557		0.2422
		0.6931	0.3685	0.5707	0.4584			231	0.0267		0.58761		0.67898		0.55189		0.23695
		0.6923	0.3668	0.5702	0.45715			232	0.02709		0.58444		0.67742		0.54877		0.23185
		0.6913	0.3668	0.5697	0.45661			233	0.02689		0.58391		0.67699		0.54814		0.2258
		0.6938	0.3636	0.5686	0.45536			234	0.02637		0.58175		0.67412		0.54515		0.22047
		0.6936	0.3621	0.5693	0.45304			235	0.02642		0.57907		0.67423		0.54318		0.21615
		0.6914	0.3611	0.5686	0.45125			236	0.02663		0.57811		0.67263		0.53985		0.21017
		0.6916	0.3597	0.5686	0.45214			237	0.02748		0.57667		0.66898		0.5366		0.20517
		0.6911	0.3577	0.5672	0.44946			238	0.02674		0.57268		0.66956		0.53366		0.19896
		0.6917	0.3566	0.5676	0.44857			239	0.0266		0.57237		0.66713		0.5315		0.19551
		0.6915	0.3551	0.567	0.4466			240	0.02686		0.56818		0.66588		0.52913		0.18831
		0.6914	0.3536	0.5663	0.44553			241	0.02663		0.56861		0.66282		0.52659		0.18252
		0.6917	0.3523	0.5655	0.44678			242	0.0269		0.56427		0.66278		0.52455		0.17768
		0.6909	0.3508	0.5655	0.44338			243	0.02678		0.56198		0.66307		0.52019		0.1738
		0.691	0.3492	0.5648	0.44231			244	0.0262		0.56034		0.66151		0.51837		0.16666
		0.6904	0.3478	0.5646	0.44088			245	0.02601		0.55779		0.65906		0.51613		0.16124
		0.6913	0.3468	0.5644	0.44034			246	0.02658		0.55646		0.65714		0.51329		0.155
		0.6905	0.3453	0.5637	0.43945			247	0.02644		0.55542		0.65795		0.51069		0.15082
		0.691	0.3441	0.5624	0.4373			248	0.02947		0.55295		0.6549		0.50733		0.14505
		0.6903	0.3447	0.5636	0.43694			249	0.02625		0.55208		0.65147		0.50432		0.14045
		0.6906	0.341	0.5621	0.43444			250	0.02641		0.54786		0.65026		0.50297		0.13445
		0.6908	0.3391	0.5621	0.43337			251	0.02665		0.54616		0.64861		0.5004		0.12972
		0.6901	0.3381	0.5614	0.43301			252	0.02653		0.54296		0.6495		0.49645		0.1234
		0.6905	0.3362	0.5618	0.43247			253	0.02658		0.54119		0.64768		0.49459		0.11906
		0.6905	0.3352	0.561	0.43444			254	0.02695		0.53958		0.64632		0.49106		0.1124
		0.6904	0.3341	0.5599	0.42926			255	0.02632		0.53632		0.64366		0.48868		0.10787
		0.6905	0.3322	0.5598	0.42818			256	0.02673		0.53458		0.64338		0.48523		0.10264
		0.6898	0.3307	0.5598	0.42639			257	0.02643		0.53131		0.64121		0.48348		0.09676
		0.6907	0.331	0.5591	0.42604			258	0.02655		0.52915		0.63988		0.48068		0.09244
		0.6916	0.3285	0.5583	0.42496			259	0.02608		0.52881		0.63744		0.47637		0.08674
		0.6931	0.3265	0.5576	0.42353			260	0.02778		0.5247		0.63621		0.47422		0.08135
		0.6894	0.3251	0.5578	0.42353			261	0.02649		0.52299		0.63484		0.4716		0.07629
		0.6902	0.3238	0.5578	0.42192			262	0.02693		0.52165		0.6334		0.46945		0.0736
		0.6905	0.3225	0.5567	0.4196			263	0.02596		0.51913		0.63116		0.466		0.06744
		0.6897	0.3208	0.5567	0.41978			264	0.02621		0.51841		0.63122		0.46297		0.06197
		0.6899	0.3196	0.5562	0.41763			265	0.02645		0.51446		0.6286		0.46066		0.05757
		0.6898	0.3184	0.5563	0.41638			266	0.02624		0.51182		0.6274		0.45787		0.05314
		0.6894	0.3164	0.5548	0.41602			267	0.02652		0.51004		0.62664		0.45383		0.04855
		0.6903	0.3152	0.5544	0.41531			268	0.0257		0.51048		0.62526		0.45156		0.04426
		0.6891	0.3142	0.5543	0.41316			269	0.02609		0.50583		0.62233		0.44822		0.04008
		0.6893	0.3127	0.5548	0.41138			270	0.02613		0.50288		0.62127		0.44617		0.03656
		0.689	0.3123	0.554	0.4103			271	0.02618		0.5001		0.62048		0.44309		0.03298
		0.6896	0.31	0.5537	0.40923			272	0.02616		0.49853		0.61754		0.44063		0.03072
		0.6891	0.3086	0.5524	0.40887			273	0.02615		0.49577		0.61746		0.43689		0.02853
		0.6887	0.3085	0.5533	0.40744			274	0.02701		0.49297		0.61342		0.43457		0.0256
		0.6891	0.3061	0.5522	0.40619			275	0.026		0.4911		0.61385		0.43141		0.0232
		0.6906	0.3052	0.5514	0.40494			276	0.02591		0.48864		0.61237		0.42766		0.02081
		0.6886	0.3024	0.5512	0.40458			277	0.02626		0.49111		0.60898		0.42548		0.01929
		0.6881	0.301	0.5507	0.40476			278	0.02629		0.48496		0.60816		0.42422		0.0174
		0.6887	0.3006	0.5506	0.40118			279	0.0259		0.4839		0.60752		0.41955		0.01706
		0.6893	0.2982	0.5497	0.40136			280	0.02601		0.48012		0.60412		0.41703		0.01682
		0.6894	0.2974	0.5505	0.40047			281	0.02655		0.47765		0.60506		0.4149		0.0159
		0.6882	0.2964	0.5489	0.39922			282	0.02586		0.47582		0.6035		0.41157		0.014
		0.6886	0.2941	0.549	0.39814			283	0.02597		0.47396		0.60065		0.4088		0.0133
		0.6893	0.2934	0.5484	0.40029			284	0.02693		0.47238		0.59962		0.40439		0.01381
		0.6876	0.2919	0.5476	0.5476			285	0.02655		0.46775		0.59844		0.4014		0.01267
		0.689	0.2907	0.5472	0.5472			286	0.02608		0.4667		0.59518		0.39936		0.01268
		0.6887	0.2886	0.5474	0.5474			287	0.02618		0.464		0.59457		0.39546		0.01211
		0.691	0.2889	0.5471	0.5471			288	0.02665		0.46152		0.59321		0.39338		0.01314
		0.6878	0.287	0.5459	0.5459			289	0.02627		0.45919		0.59101		0.39009		0.01224
		0.6876	0.285	0.5455	0.5455			290	0.02636		0.45747		0.58963		0.38721		0.01244
		0.6896	0.2838	0.5458	0.5458			291	0.02656		0.45459		0.58872		0.38392		0.01201
		0.6885	0.2827	0.5451	0.5451			292	0.02607		0.45234		0.58546		0.38095		0.01154
		0.6882	0.2803	0.5455	0.5455			293	0.02696		0.45122		0.58514		0.37846		0.01323
		0.6881	0.279	0.5443	0.5443			294	0.0259		0.44795		0.58251		0.37672		0.01337
		0.6877	0.2777	0.5435	0.5435			295	0.02636		0.44498		0.58198		0.37264		0.01261
								296	0.02616		0.44244		0.58049		0.36931		0.01213
								297	0.02573		0.44037		0.57921		0.36573		0.01177
								298	0.02535		0.43818		0.57651		0.36354		0.0127
								299	0.02546		0.43644		0.57583		0.36006		0.01203
								300	0.02584		0.43342		0.57362		0.35789		0.01293
								301	0.02571		0.43159		0.57086		0.35538		0.01163
								302	0.02567		0.43083		0.56953		0.35114		0.01171
								303	0.02584		0.42869		0.56781		0.34769		0.01101
								304	0.02626		0.42404		0.5673		0.34552		0.01107
								305	0.02591		0.42111		0.56416		0.34238		0.01316
								306	0.02635		0.42095		0.56555		0.33892		0.01213
								307	0.02594		0.41835		0.56119		0.33525		0.01166
								308	0.02587		0.41503		0.56077		0.33308		0.01103
								309	0.02656		0.41276		0.55954		0.33078		0.0111
								310	0.02579		0.40946		0.55687		0.32764		0.0118
								311	0.02578		0.40801		0.55461		0.32261		0.01193
								312	0.026		0.40469		0.55314		0.32043		0.01102
								313	0.02552		0.40518		0.55077		0.31788		0.01138
								314	0.02577		0.39907		0.54965		0.31446		0.01149
								315	0.02618		0.40147		0.5477		0.31152		0.01069
								316	0.02579		0.39532		0.54529		0.30857		0.01214
								317	0.02545		0.39277		0.54459		0.30505		0.01116
								318	0.02542		0.39022		0.54259		0.30189		0.01113
								319	0.02603		0.38857		0.54032		0.29861		0.01113
								320	0.02609		0.38515		0.54047		0.29628		0.01083
								321	0.02568		0.38296		0.53854		0.29204		0.01235
								322	0.02611		0.38063		0.5361		0.28931		0.01068
								323	0.02581		0.38308		0.53455		0.28532		0.01233
								324	0.0258		0.37509		0.53332		0.28327		0.01134
								325	0.02613		0.37327		0.53149		0.28066		0.01068
								326	0.0255		0.37063		0.53038		0.27604		0.0123
								327	0.02557		0.36766		0.5275		0.274		0.01096
								328	0.02585		0.36679		0.52661		0.27072		0.01072
								329	0.02714		0.36308		0.52342		0.26813		0.01116
								330	0.02579		0.36003		0.52258		0.26521		0.0117
								331	0.02855		0.35723		0.52006		0.26089		0.01165
								332	0.0261		0.35634		0.51923		0.25853		0.01103
								333	0.02561		0.35337		0.51794		0.25482		0.01088
								334	0.02596		0.35123		0.51462		0.25215		0.0107
								335	0.02589		0.34976		0.51273		0.24905		0.01181
								336	0.0251		0.34752		0.51183		0.24626		0.01055
								337	0.02491		0.3436		0.5103		0.24249		0.01225
								338	0.02581		0.34139		0.50798		0.23977		0.01044
								339	0.02618		0.33786		0.50703		0.23598		0.01043
								340	0.02576		0.33551		0.50504		0.2331		0.01103
								341	0.02545		0.33272		0.50265		0.23035		0.01105
								342	0.02545		0.33237		0.49984		0.22692		0.01054
								343	0.02515		0.32783		0.49994		0.22387		0.0105
								344	0.02549		0.3256		0.49798		0.22097		0.01026
								345	0.02578		0.3227		0.49402		0.21791		0.01083
								346	0.02588		0.32067		0.49356		0.21371		0.0103
								347	0.0255		0.31716		0.4925		0.21119		0.01043
								348	0.02617		0.31582		0.48973		0.20897		0.01022
								349	0.02565		0.31206		0.48911		0.20555		0.01144
								350	0.02712		0.31024		0.4862		0.2024		0.0118
								351	0.02579		0.30845		0.48439		0.19933		0.01127
								352	0.02686		0.30527		0.48236		0.19679		0.01075
								353	0.02554		0.30265		0.48141		0.19351		0.01001
								354	0.02685		0.30212		0.47901		0.19131		0.0098
								355	0.02598		0.301		0.47699		0.18709		0.01059
								356	0.02574		0.2943		0.47589		0.18459		0.01007
								357	0.02649		0.2932		0.474		0.18215		0.0104
								358	0.02656		0.28998		0.4714		0.17959		0.01009
								359	0.02614		0.28737		0.46975		0.17556		0.01043
								360	0.02511		0.28465		0.46807		0.17367		0.01183
								361	0.02538		0.28186		0.46773		0.17067		0.01229
								362	0.02613		0.28027		0.4656		0.16758		0.01034
								363	0.02541		0.28007		0.4629		0.16496		0.0101
								364	0.02564		0.27435		0.46083		0.1636		0.01144
								365	0.02584		0.27203		0.4591		0.15952		0.01072
								366	0.0254		0.26992		0.45655		0.15747		0.01085
								367	0.02598		0.26622		0.45523		0.15474		0.01092
								368	0.02534		0.26561		0.45279		0.1524		0.01106
								369	0.02663		0.26177		0.45172		0.14968		0.01004
								370	0.02507		0.25901		0.44893		0.14693		0.01009
								371	0.02736		0.25621		0.44787		0.1435		0.00988
								372	0.02521		0.25352		0.44668		0.14045		0.01082
								373	0.02537		0.25123		0.44307		0.13754		0.0093
								374	0.02578		0.24837		0.4417		0.13448		0.01003
								375	0.02578		0.2454		0.44077		0.13029		0.01081
								376	0.02501		0.24384		0.43804		0.12777		0.01275
								377	0.02572		0.24068		0.43536		0.12555		0.00996
								378	0.02587		0.23933		0.43387		0.12213		0.00993
								379	0.02532		0.23588		0.43181		0.11898		0.01083
								380	0.02598		0.23216		0.42999		0.11591		0.00985
								381	0.02538		0.22929		0.42745		0.11337		0.00974
								382	0.02535		0.22945		0.42669		0.11009		0.01037
								383	0.02544		0.22713		0.42349		0.10788		0.0098
								384	0.02472		0.22254		0.42243		0.10367		0.00969
								385	0.02532		0.21964		0.4207		0.10117		0.00941
								386	0.02549		0.21701		0.41882		0.09873		0.01064
								387	0.0252		0.21352		0.41634		0.09617		0.01041
								388	0.02607		0.21117		0.4134		0.09213		0.0095
								389	0.02636		0.20864		0.41275		0.09025		0.00976
								390	0.02536		0.20719		0.41003		0.08725		0.0103
								391	0.02607		0.20343		0.40868		0.08416		0.0096
								392	0.02521		0.20106		0.40746		0.08153		0.0105
								393	0.02542		0.19808		0.40513		0.08018		0.00954
								394	0.02654		0.19575		0.40216		0.0761		0.0095
								395	0.02529		0.19355		0.4016		0.07405		0.01007
								396	0.02567		0.19048		0.39895		0.07132		0.00999
								397	0.02529		0.18819		0.39751		0.06898		0.0099
								398	0.02517		0.18606		0.39456		0.06596		0.01026
								399	0.02556		0.18308		0.39522		0.06407		0.01096
								400	0.02518		0.1798		0.39126		0.06173		0.00938
								401	0.02565		0.17643		0.38787		0.05982		0.00986
								402	0.02602		0.17494		0.38718		0.05786		0.00951
								403	0.02528		0.17248		0.3872		0.05554		0.01101
								404	0.02496		0.1693		0.3828		0.0538		0.01016
								405	0.02534		0.16614		0.38069		0.05212		0.01122
								406	0.02572		0.16483		0.37804		0.04912		0.00961
								407	0.02514		0.16117		0.37666		0.04808		0.00996
								408	0.02549		0.15864		0.37495		0.04618		0.01056
								409	0.02537		0.15607		0.37291		0.04453		0.00956
								410	0.02544		0.15258		0.3707		0.04321		0.0092
								411	0.02523		0.15409		0.36878		0.04223		0.00934
								412	0.02558		0.14807		0.3661		0.04032		0.00992
								413	0.02529		0.14478		0.36429		0.03892		0.00971
								414	0.02594		0.14391		0.36251		0.03854		0.01011
								415	0.02549		0.14032		0.36116		0.03691		0.01033
								416	0.02514		0.13695		0.3585		0.03619		0.00921
								417	0.02552		0.13564		0.35625		0.03437		0.00945
								418	0.02555		0.13236		0.35424		0.03439		0.01128
								419	0.02532		0.12943		0.35203		0.03264		0.01094
								420	0.02556		0.12741		0.35009		0.03312		0.00932
								421	0.0252		0.12552		0.34905		0.0313		0.00923
								422	0.0252		0.12163		0.34549		0.0317		0.00869
								423	0.02517		0.11854		0.3439		0.03131		0.00989
								424	0.02531		0.11724		0.34248		0.03004		0.01029
								425	0.02505		0.11585		0.34024		0.03008		0.00888
								426	0.02577		0.11108		0.33916		0.02963		0.00973
								427	0.02569		0.10885		0.33569		0.02857		0.00872
								428	0.02496		0.1068		0.33421		0.02945		0.00892
								429	0.02694		0.10396		0.33167		0.0285		0.00995
								430	0.02505		0.10141		0.32894		0.02878		0.00922
								431	0.02528		0.0991		0.32728		0.02787		0.00888
								432	0.02544		0.09636		0.32551		0.0273		0.0093
								433	0.02472		0.09368		0.324		0.02743		0.0089
								434	0.02515		0.0922		0.32088		0.02747		0.00979
								435	0.02525		0.08958		0.3194		0.02699		0.01033
								436	0.02577		0.08623		0.31793		0.02664		0.01038
								437	0.02494		0.08428		0.31489		0.0268		0.009
								438	0.02554		0.08488		0.31342		0.02751		0.00901
								439	0.02525		0.07968		0.31101		0.0261		0.00878
								440	0.0251		0.07729		0.30854		0.02649		0.00897
								441	0.02562		0.07462		0.30602		0.02738		0.00943
								442	0.02505		0.07247		0.30491		0.02587		0.01044
								443	0.02656		0.06994		0.30213		0.02575		0.00854
								444	0.02542		0.06798		0.29948		0.02621		0.00977
								445	0.02523		0.06568		0.29849		0.02565		0.00929
								446	0.02542		0.06404		0.29617		0.02661		0.00889
								447	0.02521		0.06271		0.29353		0.02566		0.00973
								448	0.02538		0.05974		0.29204		0.02666		0.00921
								449	0.02578		0.05717		0.28992		0.02607		0.00875
								450	0.02491		0.055		0.28773		0.02517		0.00896
								451	0.0252		0.05315		0.28538		0.02555		0.00871
								452	0.02488		0.05126		0.28262		0.02653		0.00886
								453	0.02494		0.04955		0.28087		0.02574		0.00947
								454	0.02639		0.04741		0.27926		0.02554		0.00913
								455	0.02487		0.04697		0.27676		0.02699		0.01034
								456	0.02511		0.04471		0.27509		0.02529		0.00959
								457	0.02514		0.0423		0.27226		0.02584		0.01024
								458	0.02537		0.04032		0.27096		0.02559		0.00895
								459	0.02511		0.03867		0.26823		0.02562		0.00913
								460	0.0257		0.03705		0.26597		0.02538		0.00839
								461	0.02717		0.0357		0.26399		0.0256		0.00848
								462	0.02571		0.0343		0.26196		0.02622		0.00919
								463	0.0256		0.0325		0.25995		0.0256		0.00908
								464	0.02482		0.03127		0.2575		0.02586		0.00936
								465	0.02539		0.03053		0.2558		0.02547		0.01
								466	0.02454		0.02877		0.2537		0.02518		0.00936
								467	0.02457		0.02744		0.25172		0.02579		0.00979
								468	0.02452		0.02662		0.24892		0.02522		0.00829
								469	0.02554		0.02486		0.2473		0.02673		0.00864
								470	0.02664		0.0243		0.2445		0.02573		0.00949
								471	0.02506		0.02224		0.24141		0.02607		0.00819
								472	0.0253		0.02339		0.24083		0.02523		0.00879
								473	0.02493		0.02123		0.23876		0.02499		0.00966
								474	0.02528		0.02007		0.23627		0.02479		0.00887
								475	0.02613		0.01938		0.23394		0.02542		0.00914
								476	0.02617		0.0191		0.23137		0.0264		0.00846
								477	0.02499		0.01802		0.22883		0.02552		0.00822
								478	0.02509		0.01786		0.22752		0.02537		0.00839
								479	0.0251		0.01673		0.22534		0.0262		0.00888
								480	0.02467		0.01636		0.2228		0.02596		0.00872
								481	0.02601		0.01563		0.22101		0.02528		0.00796
								482	0.02527		0.01875		0.21875		0.0261		0.00906
								483	0.0252		0.01493		0.21725		0.02583		0.00935
								484	0.02553		0.01461		0.2145		0.02462		0.00898
								485	0.02485		0.01454		0.21204		0.02687		0.00859
								486	0.02507		0.01396		0.2101		0.02551		0.00804
								487	0.02525		0.01435		0.20837		0.02491		0.0079
								488	0.02434		0.01269		0.20596		0.02541		0.00849
								489	0.02468		0.01279		0.20376		0.0248		0.00835
								490	0.02538		0.01284		0.20131		0.02527		0.00848
								491	0.02549		0.01195		0.19944		0.0248		0.00795
								492	0.02625		0.01216		0.19651		0.02527		0.00934
								493	0.02564		0.01177		0.19531		0.0256		0.00871
								494	0.02496		0.01059		0.19281		0.02507		0.00821
								495	0.02526		0.01164		0.1901		0.0245		0.00892
								496	0.025		0.01241		0.18718		0.02473		0.00842
								497	0.026		0.01227		0.1859		0.02545		0.00786
								498	0.02549		0.01092		0.18362		0.02541		0.00839
								499	0.02574		0.00991		0.18215		0.02537		0.00919
								500	0.02591		0.01259		0.17996		0.02478		0.00877
								501	0.02522		0.0107		0.17703		0.02559		0.00849
								502	0.02562		0.00973		0.17597		0.02495		0.0082
								503	0.02636		0.00978		0.17224		0.0258		0.0084
								504	0.02492		0.01021		0.17094		0.02487		0.00828
								505	0.02508		0.01003		0.16864		0.02473		0.00808
								506	0.02505		0.01201		0.16679		0.02516		0.00836
								507	0.02466		0.00989		0.16565		0.02461		0.00815
								508	0.02581		0.01001		0.16222		0.0247		0.00807
								509	0.02495		0.009		0.16072		0.02417		0.00868
								510	0.02542		0.00977		0.15763		0.02508		0.00863
								511	0.02486		0.00892		0.15609		0.02456		0.00818
								512	0.02505		0.00917		0.15399		0.02474		0.00794
								513	0.02526		0.01001		0.15154		0.02596		0.00856
								514	0.02518		0.01033		0.14967		0.02488		0.00917
								515	0.025		0.00905		0.14795		0.02445		0.0085
								516	0.02565		0.00974		0.14531		0.02534		0.00807
								517	0.02555		0.00882		0.14422		0.02464		0.00989
								518	0.02519		0.00922		0.14218		0.02457		0.00828
								519	0.0252		0.00871		0.13935		0.02481		0.00857
								520	0.0246		0.009		0.13715		0.02452		0.00863
								521	0.02584		0.01007		0.13687		0.02431		0.00817
								522	0.02649		0.01133		0.13308		0.02431		0.00843
								523	0.02598		0.00892		0.13045		0.0244		0.00777
								524	0.02509		0.00927		0.12958		0.02478		0.00797
								525	0.02514		0.00849		0.12757		0.02603		0.00788
								526	0.02523		0.0089		0.12499		0.0247		0.00789
								527	0.02759		0.0083		0.12288		0.02456		0.00974
								528	0.02455		0.01069		0.12107		0.02532		0.00827
								529	0.02612		0.00819		0.11936		0.02498		0.00839
								530	0.02516		0.00855		0.11715		0.02484		0.00846
								531	0.02454		0.00945		0.1156		0.02419		0.00828
								532	0.02497		0.009		0.11369		0.02428		0.00758
								533	0.0251		0.00868		0.11099		0.02445		0.00762
								534	0.02511		0.00862		0.10894		0.0237		0.01047
								535	0.02484		0.01029		0.10795		0.02447		0.00798
								536	0.02513		0.00839		0.10543		0.02446		0.00847
								537	0.02444		0.00865		0.10281		0.02427		0.00912
								538	0.02572		0.01072		0.10162		0.02459		0.00856
								539	0.025		0.00889		0.09989		0.0245		0.00873
								540	0.0256		0.01048		0.09842		0.0241		0.00931
								541	0.02657		0.00863		0.09611		0.02479		0.00857
								542	0.02569		0.00892		0.09443		0.02433		0.00793
								543	0.02568		0.00845		0.09239		0.02498		0.00871
								544	0.02507		0.00886		0.09061		0.02423		0.0083
								545	0.02519		0.00878		0.089		0.02417		0.00778
								546	0.02527		0.00921		0.08732		0.02426		0.00789
								547	0.02693		0.00865		0.08633		0.02452		0.0074
								548	0.02506		0.00877		0.08314		0.02445		0.00775
								549	0.02552		0.00849		0.08191		0.02416		0.00878
								550	0.02488		0.00867		0.08087		0.02446		0.00784
								551	0.02586		0.00871		0.07891		0.02355		0.00872
								552	0.02637		0.00885		0.07721		0.02459		0.00814
								553	0.02557		0.00929		0.07584		0.0239		0.00738
								554	0.02519		0.00861		0.07547		0.02588		0.00743
								555	0.0249		0.00958		0.07234		0.02379		0.00906
								556	0.02478		0.01023		0.07144		0.02446		0.00839
								557	0.0252		0.0087		0.06995		0.02371		0.00862
								558	0.02478		0.00976		0.06856		0.02478		0.0085
								559	0.02465		0.00832		0.06772		0.02421		0.0081
								560	0.02613		0.00915		0.06574		0.024		0.00798
								561	0.02501		0.00811		0.06396		0.02434		0.00858
								562	0.02506		0.00991		0.06324		0.02523		0.00711
								563	0.02525		0.00828		0.06126		0.02512		0.00796
								564	0.02535		0.01104		0.06033		0.02357		0.00813
								565	0.0255		0.00861		0.06128		0.02345		0.00763
								566	0.02549		0.00903		0.05793		0.02383		0.00789
								567	0.02528		0.00908		0.05683		0.02476		0.00782
								568	0.02487		0.00872		0.05586		0.02443		0.00856
								569	0.02493		0.00951		0.05508		0.02474		0.00815
								570	0.0255		0.00873		0.05389		0.02497		0.00722
								571	0.02476		0.00911		0.05287		0.02424		0.00752
								572	0.02508		0.00898		0.05161		0.02402		0.00862
								573	0.02584		0.01335		0.05139		0.0238		0.00762
								574	0.02477		0.0097		0.04989		0.02421		0.00749
								575	0.02572		0.00944		0.0488		0.02447		0.00741
								576	0.025		0.00859		0.0485		0.02374		0.00721
								577	0.02479		0.00863		0.04757		0.02454		0.00688
								578	0.02487		0.00929		0.04657		0.02393		0.00797
								579	0.02594		0.00869		0.04651		0.02347		0.00774
								580	0.02518		0.00858		0.04543		0.02394		0.00765
								581	0.02578		0.00858		0.04482		0.02451		0.00819
								582	0.02509		0.00835		0.04426		0.02357		0.00831
								583	0.02517		0.00865		0.0437		0.02426		0.00789
								584	0.02461		0.00876		0.04318		0.02375		0.00787
								585	0.02486		0.00827		0.04247		0.02332		0.0088
								586	0.0248		0.00839		0.04184		0.02336		0.00728
								587	0.02476		0.00814		0.04289		0.0238		0.00745
								588	0.02592		0.00995		0.04142		0.02318		0.00986
								589	0.0253		0.01093		0.04091		0.0235		0.00873
								590	0.02471		0.00822		0.04012		0.02351		0.00785
								591	0.02608		0.00911		0.03983		0.02338		0.00819
								592	0.02493		0.00824		0.03962		0.02372		0.00825
								593	0.02501		0.0097		0.03896		0.02402		0.00746
								594	0.02596		0.00904		0.03867		0.02362		0.00741
								595	0.02542		0.00809		0.03886		0.02409		0.00838
								596	0.0252		0.0081		0.03888		0.02376		0.00797
								597	0.02485		0.00843		0.03836		0.02364		0.00756
								598	0.0249		0.00832		0.03926		0.0241		0.00795
								599	0.02516		0.00925		0.03761		0.02302		0.00716
								600	0.02508		0.00857		0.03697		0.02434		0.00728
								601	0.02469		0.01088		0.03697		0.024		0.00659
								602	0.02472		0.00873		0.03697		0.02399		0.00825
								603	0.02489		0.00911		0.03694		0.02442		0.00848
								604	0.02616		0.00878		0.03663		0.02372		0.00885
								605	0.0249		0.01087		0.03707		0.02371		0.00784
								606	0.02576		0.00811		0.03697		0.02391		0.00747
								607	0.0252		0.00828		0.03621		0.02379		0.00795
								608	0.02483		0.01126		0.03618		0.02292		0.00741
								609	0.02504		0.00834		0.03666		0.02303		0.00716
								610	0.02528		0.00887		0.03605		0.02379		0.00764
								611	0.02497		0.00817		0.03576		0.0234		0.00736
								612	0.02687		0.00832		0.036		0.02435		0.00703
								613	0.02547		0.00842		0.036		0.02369		0.00786
								614	0.02482		0.00825		0.03603		0.02327		0.00787
								615	0.02525		0.00806		0.03571		0.02343		0.00679
								616	0.0261		0.0081		0.03537		0.02337		0.00788
								617	0.02528		0.00856		0.03529		0.0238		0.00834
								618	0.02544		0.00836		0.03542		0.02351		0.00806
								619	0.02561		0.00867		0.03582		0.02346		0.00855
								620	0.02478		0.00823		0.03582		0.02365		0.00775
								621	0.02527		0.0087		0.03548		0.02362		0.00796
								622	0.02459		0.00877		0.03554		0.02333		0.00777
								623	0.0246		0.00918		0.03521		0.02361		0.00744
								624	0.02483		0.0089		0.03549		0.0234		0.00713
								625	0.02534		0.00783		0.03533		0.02298		0.00828
								626	0.02647		0.00817		0.03516		0.02333		0.00845
								627	0.0246		0.0077		0.03557		0.02328		0.00725
								628	0.02523		0.00872		0.03512		0.02376		0.00733
								629	0.02496		0.009		0.03484		0.02352		0.00742
								630	0.02479		0.00892		0.03533		0.02361		0.00737
								631	0.02479		0.00911		0.03497		0.02319		0.00723
								632	0.02575		0.01043		0.03511		0.02335		0.0074
								633	0.02486		0.00831		0.03519		0.02318		0.00736
								634	0.02507		0.00821		0.03474		0.02322		0.0068
								635	0.02467		0.00898		0.03481		0.02365		0.00829
								636	0.02481		0.00824		0.03498		0.02268		0.00792
								637	0.02655		0.00995		0.03474		0.02347		0.00699
								638	0.02509		0.00824		0.0348		0.02311		0.00741
								639	0.02485		0.00836		0.03472		0.02307		0.00827
								640	0.02491		0.00816		0.03523		0.02374		0.00682
								641	0.02525		0.00821		0.03461		0.02271		0.00752
								642	0.02605		0.00818		0.03533		0.02353		0.00761
								643	0.02464		0.00812		0.03561		0.02326		0.00784
								644	0.02497		0.00778		0.03553		0.02303		0.00751
								645	0.02637		0.00797		0.03472		0.02309		0.00725
								646	0.02555		0.00861		0.03456		0.02364		0.00776
								647	0.02494		0.00805		0.03465		0.02321		0.00779
								648	0.02522		0.00941		0.03485		0.02251		0.00731
								649	0.02439		0.00864		0.03466		0.0235		0.00803
								650	0.02477		0.00803		0.03533		0.02389		0.00754
								651	0.02483		0.01038		0.03526		0.02369		0.00742
								652	0.02537		0.00865		0.0346		0.0235		0.00723
								653	0.02485		0.00865		0.03509		0.02293		0.00745
								654	0.02497		0.00842		0.03538		0.02295		0.00826
								655	0.02469		0.00995		0.03489		0.0236		0.00779
								656	0.02526		0.00826		0.03476		0.02324		0.00803
								657	0.02505		0.0081		0.03527		0.02309		0.00773
								658	0.02447		0.01238		0.03466		0.02343		0.00847
								659	0.02541		0.0112		0.03477		0.02301		0.00844
								660	0.02448		0.00814		0.03501		0.02332		0.00775
								661	0.02489		0.00824		0.03473		0.02313		0.00759
								662	0.025		0.00803		0.03498		0.02362		0.00739
								663	0.02585		0.00804		0.03439		0.02304		0.00788
								664	0.02472		0.00814		0.0349		0.02298		0.00875
								665	0.02868		0.00854		0.03468		0.02266		0.00705
								666	0.02497		0.00836		0.03489		0.0233		0.00722
								667	0.02482		0.0083		0.03427		0.02345		0.00747
								668	0.02508		0.00808		0.03515		0.02304		0.00695
								669	0.02512		0.00781		0.03594		0.02432		0.007
								670	0.02486		0.00823		0.03493		0.02305		0.00676
								671	0.02485		0.00904		0.03491		0.02293		0.0078
								672	0.02502		0.00802		0.03462		0.02385		0.00757
								673	0.02526		0.00903		0.03486		0.02351		0.00794
								674	0.02466		0.00879		0.03438		0.02341		0.00679
								675	0.02501		0.0081		0.03485		0.02271		0.0066
								676	0.02474		0.00815		0.03456		0.02256		0.00866
								677	0.02468		0.008		0.0347		0.02389		0.00708
								678	0.02682		0.00908		0.03446		0.02301		0.00818
								679	0.0248		0.00964		0.03489		0.02298		0.00846
								680	0.02488		0.00935		0.03457		0.02261		0.00806
								681	0.0249		0.0094		0.03468		0.02327		0.00772
								682	0.02508		0.00764		0.03497		0.02335		0.00758
								683	0.02469		0.00868		0.03483		0.02265		0.00725
								684	0.02459		0.00996		0.03427		0.02406		0.00734
								685	0.02588		0.01017		0.03458		0.02297		0.00798
								686	0.02532		0.00864		0.034		0.02248		0.00721
								687	0.02481		0.00774		0.03469		0.02305		0.00924
								688	0.02448		0.00824		0.03442		0.02231		0.00733
								689	0.02484		0.00825		0.03477		0.02268		0.00682
								690	0.02532		0.00804		0.03467		0.02312		0.00773
								691	0.025		0.00951		0.03415		0.02322		0.00648
								692	0.0246		0.00854		0.03448		0.0236		0.00744
								693	0.02528		0.00887		0.03534		0.0228		0.00758
								694	0.02561		0.01189		0.03404		0.02323		0.00715
								695	0.02579		0.00844		0.03409		0.02291		0.00721
								696	0.02512		0.00802		0.03474		0.02378		0.00655
								697	0.02581		0.00882		0.03506		0.02237		0.00752
								698	0.02466		0.00842		0.03414		0.02275		0.00928
								699	0.02517		0.00861		0.03556		0.02282		0.00746
								700	0.0246		0.00851		0.0342		0.02316		0.0078
								701	0.02499		0.00825		0.03441		0.02245		0.00698
								702	0.02549		0.00775		0.03502		0.02255		0.00847
								703	0.02466		0.00872		0.03505		0.02421		0.00841
								704	0.02488		0.00971		0.03415		0.02336		0.00714
								705	0.02487		0.00968		0.03438		0.02279		0.00687
								706	0.02452		0.00845		0.03425		0.0226		0.00708
								707	0.02556		0.00945		0.03432		0.02342		0.00825
								708	0.02452		0.00773		0.03478		0.02272		0.00864
								709	0.02492		0.01074		0.03523		0.02343		0.00798
								710	0.02547		0.00759		0.03441		0.02243		0.00715
								711	0.02547		0.00835		0.03399		0.02274		0.00752
								712	0.02548		0.00801		0.03481		0.02258		0.00677
								713	0.02564		0.00805		0.03449		0.02236		0.00687
								714	0.02462		0.00865		0.03444		0.02241		0.00715
								715	0.02464		0.00812		0.03471		0.02241		0.00651
								716	0.02558		0.00805		0.03421		0.02219		0.00693
								717	0.02562		0.00845		0.03448		0.02243		0.00733
								718	0.02596		0.0082		0.03381		0.02244		0.00787
								719	0.02582		0.00841		0.03411		0.02305		0.00687
								720	0.02507		0.00836		0.03457		0.02202		0.0075
								721	0.0258		0.00751		0.03475		0.02222		0.00722
								722	0.02495		0.00817		0.03441		0.02231		0.00756
								723	0.02516		0.00785		0.03506		0.02292		0.00709
								724	0.0246		0.00794		0.03432		0.02251		0.00651
								725	0.0253		0.00796		0.03377		0.02202		0.00666
								726	0.02512		0.0091		0.03461		0.02297		0.00866
								727	0.02536		0.00855		0.03457		0.02285		0.00667
								728	0.02546		0.00863		0.03437		0.02228		0.00658
								729	0.02559		0.00821		0.0344		0.0226		0.00662
								730	0.0255		0.00819		0.03411		0.02265		0.0068
								731	0.02544		0.0087		0.03429		0.02331		0.0068
								732	0.0256		0.00797		0.03478		0.02259		0.00776
								733	0.02488		0.00776		0.03416		0.02164		0.0069
								734	0.02486		0.00762		0.03532		0.02328		0.00725
								735	0.02512		0.0077		0.03492		0.02254		0.0066
								736	0.02486		0.00802		0.03398		0.02266		0.00712
								737	0.02526		0.00775		0.03465		0.02356		0.00776
								738	0.02522		0.0081		0.03404		0.02289		0.00704
								739	0.02562		0.01058		0.03428		0.02246		0.00622
								740	0.02504		0.00794		0.03454		0.02259		0.00681
								741	0.02471		0.00876		0.03481		0.02225		0.00658
								742	0.02516		0.00777		0.03419		0.02254		0.00665
								743	0.02498		0.0075		0.03416		0.02266		0.00733
								744	0.02453		0.00849		0.0347		0.0222		0.00784
								745	0.02516		0.00872		0.03408		0.02314		0.0072
								746	0.02522		0.00748		0.03438		0.02234		0.00716
								747	0.02506		0.00855		0.03393		0.02282		0.00681
								748	0.02585		0.00839		0.03427		0.02252		0.00682
								749	0.02538		0.00905		0.03434		0.02331		0.00732
								750	0.02469		0.00815		0.03421		0.0222		0.0086
								751	0.02496		0.00837		0.03523		0.02224		0.00945
								752	0.02529		0.00821		0.03386		0.02243		0.00645
								753	0.0251		0.00808		0.03472		0.02342		0.00677
								754	0.02447		0.00821		0.03446		0.02317		0.00641
								755	0.02659		0.01043		0.03415		0.02335		0.00697
								756	0.02486		0.00835		0.0341		0.02241		0.00672
								757	0.02529		0.00784		0.03459		0.02215		0.00659
								758	0.02488		0.00817		0.0343		0.02264		0.00691
								759	0.02744		0.0081		0.03428		0.02266		0.00659
								760	0.02454		0.00795		0.03413		0.02222		0.00665
								761	0.02497		0.00798		0.0346		0.02293		0.0073
								762	0.02582		0.00944		0.03362		0.02265		0.00649
								763	0.02505		0.00757		0.03385		0.02256		0.0073
								764	0.02487		0.00795		0.03435		0.02224		0.00654
								765	0.02529		0.00765		0.03375		0.02239		0.00646
								766	0.02488		0.0087		0.03392		0.02308		0.00656
								767	0.0253		0.0081		0.03441		0.02198		0.00648
								768	0.02535		0.00773		0.03416		0.02176		0.00691
								769	0.02511		0.00781		0.03371		0.02227		0.00719
								770	0.02503		0.00771		0.03361		0.0221		0.00728
								771	0.02546		0.00784		0.03419		0.02197		0.0062
								772	0.02486		0.008		0.03372		0.02264		0.00622
								773	0.02514		0.00903		0.03393		0.02249		0.00635
								774	0.02518		0.00941		0.03398		0.02181		0.007
								775	0.02478		0.00835		0.03404		0.02243		0.0064
								776	0.02564		0.00996		0.03465		0.02282		0.00664
								777	0.02548		0.00797		0.03401		0.02245		0.00928
								778	0.02526		0.00831		0.03418		0.02289		0.00646
								779	0.0267		0.00918		0.0341		0.0235		0.00714
								780	0.02487		0.00854		0.03429		0.02199		0.00652
								781	0.02494		0.00792		0.03499		0.02192		0.00682
								782	0.02461		0.00828		0.03387		0.02193		0.00676
								783	0.02521		0.00721		0.03451		0.02172		0.0059
								784	0.02483		0.00805		0.03472		0.02317		0.00687
								785	0.0247		0.0077		0.03402		0.02191		0.00699
								786	0.02447		0.00742		0.03385		0.02259		0.00687
								787	0.02496		0.00759		0.0338		0.02287		0.00629
								788	0.0254		0.00762		0.0346		0.02269		0.00768
								789	0.02497		0.00839		0.03445		0.02192		0.00652
								790	0.02555		0.00797		0.03424		0.02229		0.00673
								791	0.02548		0.00798		0.03485		0.02253		0.00769
								792	0.02495		0.00811		0.03413		0.02193		0.00627
								793	0.02544		0.00796		0.03444		0.0219		0.00624
								794	0.02499		0.00797		0.03371		0.02217		0.00639
								795	0.02527		0.00783		0.0344		0.02173		0.00661
								796	0.02656		0.00931		0.0339		0.02258		0.00628
								797	0.02491		0.00882		0.0351		0.02216		0.0069
								798	0.02608		0.0089		0.03454		0.02258		0.00689
								799	0.02552		0.01066		0.03395		0.02327		0.00625
								800	0.02628		0.0077		0.0343		0.02201		0.00826
								801	0.02525		0.00772		0.0344		0.02202		0.00603
								802	0.02532		0.00794		0.03454		0.02287		0.00672
								803	0.02462		0.00872		0.03456		0.02263		0.00703
								804	0.02547		0.00803		0.03427		0.02199		0.00641
								805	0.02514		0.00794		0.03429		0.0221		0.00647
								806	0.02461		0.01128		0.03369		0.02212		0.00704
								807	0.02719		0.01025		0.03453		0.02236		0.00703
								808	0.02508		0.00791		0.03377		0.02269		0.00649
								809	0.02559		0.00901		0.03413		0.02222		0.00647
								810	0.02537		0.00769		0.03463		0.0221		0.00695
								811	0.02508		0.00758		0.03442		0.02265		0.0064
								812	0.02457		0.0071		0.03379		0.02259		0.00672
								813	0.02555		0.00768		0.03383		0.02218		0.00624
								814	0.02525		0.00817		0.03402		0.02251		0.0063
								815	0.02499		0.00761		0.03402		0.02253		0.00687
								816	0.02633		0.00822		0.03379		0.02154		0.00702
								817	0.02526		0.00765		0.03397		0.02143		0.00638
								818	0.02494		0.00892		0.03388		0.02196		0.00714
								819	0.02499		0.00755		0.03368		0.02236		0.00669
								820	0.02505		0.00769		0.03414		0.02312		0.00627
								821	0.02535		0.00748		0.03425		0.02292		0.00625
								822	0.0249		0.00751		0.03354		0.02179		0.0066
								823	0.02485		0.00934		0.03369		0.02265		0.00676
								824	0.02473		0.0087		0.0343		0.02266		0.0061
								825	0.02473		0.00774		0.03396		0.02255		0.00607
								826	0.02579		0.00841		0.03429		0.02249		0.00659
								827	0.02535		0.00774		0.03436		0.02284		0.00636
								828	0.0265		0.00931		0.03393		0.02211		0.00753
								829	0.02518		0.00782		0.0342		0.02202		0.00704
								830	0.0248		0.00872		0.0344		0.02198		0.00661

## Sheet: Figure S6
Supplementary Figure 6
	WT		G135D		G135S
	T [°C]	Fluorescence [RFU]	T [°C]	Fluorescence [RFU]	T [°C]	Fluorescence [RFU]
	30.031	0.00637	30.125	0.00359	30.125	0.00797
	30.2311	0.00628	30.25	0.0036	31.1357	0.00698
	30.4313	0.00619	30.375	0.00358	32.094	0.00694
	30.6314	0.00611	30.5	0.00352	33.1247	0.00628
	30.8315	0.00602	30.625	0.00342	34.125	0.00607
	31.0317	0.00593	30.75	0.00329	35.125	0.00577
	31.2318	0.00585	30.875	0.00313	36.125	0.00532
	31.432	0.00576	31	0.00301	37.156	0.00515
	31.6321	0.00568	31.094	0.00292	38.156	0.00514
	31.8322	0.00559	31.219	0.00278	39.125	0.00464
	32.0324	0.00551	31.344	0.00269	40.125	0.00509
	32.2325	0.00543	31.469	0.00273	41.1037	0.00503
	32.4326	0.00535	31.594	0.0027	42.156	0.00559
	32.6328	0.00527	31.719	0.00278	43.1563	0.00558
	32.8329	0.00519	31.844	0.00268	44.094	0.00616
	33.033	0.00511	31.969	0.0026	45.062	0.00671
	33.2332	0.00504	32.094	0.00264	46.156	0.00764
	33.4333	0.00497	32.187	0.00255	47.125	0.00871
	33.6334	0.00491	32.312	0.00242	48.1357	0.00901
	33.8336	0.00484	32.437	0.00226	49.187	0.00918
	34.0337	0.00477	32.687	0.00224	50.156	0.00687
	34.2338	0.00468	32.812	0.00233	51.125	0.00764
	34.434	0.00458	32.937	0.00229	52.1357	0.00849
	34.6341	0.00449	33.062	0.00218	53.1037	0.01063
	34.8343	0.00439	33.156	0.0022	54.031	0.01542
	35.0344	0.0043	33.281	0.00213	55.125	0.02475
	35.2345	0.00421	33.406	0.00192	56.094	0.03562
	35.4347	0.00413	33.531	0.00177	57.1453	0.0542
	35.6348	0.00406	33.656	0.00191	58.1143	0.07433
	35.8349	0.00399	33.781	0.00197	59.125	0.09929
	36.0351	0.00392	33.906	0.00199	60.0523	0.12625
	36.2352	0.00383	34.031	0.00197	61.062	0.16766
	36.4353	0.00373	34.125	0.002	62.031	0.21498
	36.6355	0.00363	34.25	0.00189	63.969	0.34201
	36.8356	0.00354	34.375	0.00172	65.1037	0.44828
	37.0358	0.00344	34.5	0.00158	66.0727	0.54167
	37.2359	0.00335	34.875	0.00156	67	0.63178
	37.436	0.00328	35	0.00152	68.094	0.7381
	37.6362	0.0032	35.125	0.00144	69.0203	0.81106
	37.8363	0.00313	35.219	0.00141	70.031	0.877
	38.0364	0.00305	35.344	0.00158	71.0417	0.91989
	38.2366	0.00297	35.469	0.00172	72.094	0.92747
	38.4367	0.00291	35.594	0.00172
	38.6368	0.00286	35.719	0.00176
	38.837	0.0028	35.969	0.00166
	39.0371	0.00274	36.094	0.00156
	39.2373	0.00269	36.187	0.00139
	39.4374	0.00266	36.312	0.0012
	39.6375	0.00263	36.437	0.00105
	39.8376	0.00259	36.562	0.00106
	40.0378	0.00256	36.687	0.00119
	40.2379	0.00253	36.812	0.00115
	40.4381	0.00251	36.937	0.00117
	40.6382	0.00248	37.062	0.0011
	40.8383	0.00245	37.156	0.000907709
	41.0385	0.00242	37.281	0.000893989
	41.2386	0.00242	37.406	0.000984805
	41.4387	0.00243	37.656	0.000981128
	41.6389	0.00243	37.781	0.0011
	41.839	0.00244	38.031	0.00105
	42.0391	0.00244	38.156	0.00107
	42.2393	0.00241	38.25	0.000935114
	42.4394	0.00237	38.375	0.000905955
	42.6396	0.00234	38.5	0.000947299
	42.8397	0.0023	38.625	0.00089569
	43.0398	0.00227	38.875	0.000847422
	43.24	0.00227	39	0.000788826	--	--
	43.4401	0.00228	39.125	0.000755068	--	--
	43.6402	0.00228	39.219	0.000772858	--	--
	43.8404	0.00229	39.344	0.00091149	--	--
	44.0405	0.0023	39.469	0.000947222	--	--
	44.2406	0.00231	39.719	0.00105	--	--
	44.4408	0.00231	39.969	0.00106	--	--
	44.6409	0.00232	40.094	0.00107	--	--
	44.8411	0.00233	40.187	0.000983231	--	--
	45.0412	0.00234	40.312	0.000901822	--	--
	45.2413	0.00234	40.437	0.000833956	--	--
	45.4415	0.00231	40.687	0.000840577	--	--
	45.6416	0.00228	40.812	0.000874901	--	--
	45.8417	0.00225	41.062	0.00103	--	--
	46.0419	0.00222	41.187	0.00112	--	--
	46.242	0.0022	41.281	0.00125	--	--
	46.4421	0.00221	41.406	0.00127	--	--
	46.6423	0.00221	41.531	0.00123	--	--
	46.8424	0.00222	41.656	0.00128	--	--
	47.0425	0.00222	41.906	0.00127	--	--
	47.2427	0.00221	42.031	0.00126	--	--
	47.4428	0.00219	42.156	0.00128	--	--
	47.6429	0.00217	42.25	0.00127	--	--
	47.8431	0.00215	42.375	0.00137	--	--
	48.0432	0.00213	42.625	0.00166	--	--
	48.2434	0.00212	42.875	0.00159	--	--
	48.4435	0.0021	43	0.00153	--	--
	48.6436	0.00209	43.125	0.00147	--	--
	48.8438	0.00207	43.219	0.00141	--	--
	49.0439	0.00206	43.344	0.00141	--	--
	49.244	0.00207	43.719	0.00191	--	--
	49.4442	0.00208	43.969	0.00209	--	--
	49.6443	0.00208	44.094	0.00214	--	--
	49.8444	0.00209	44.219	0.00207	--	--
	50.0446	0.0021	44.312	0.00176	--	--
	50.2447	0.00211	44.437	0.00184	--	--
	50.4449	0.00215	44.562	0.00172	--	--
	50.645	0.00219	44.812	0.00211	--	--
	50.8451	0.00223	45.062	0.00242	--	--
	51.0453	0.00226	45.187	0.00249	--	--
	51.2454	0.00232	45.281	0.00259	--	--
	51.4455	0.00238	45.406	0.00256	--	--
	51.6457	0.00245	45.531	0.0026	--	--
	51.8458	0.00252	45.906	0.00296	--	--
	52.0459	0.00258	46.031	0.00314	--	--
	52.2461	0.00272	46.156	0.00316	--	--
	52.4462	0.00292	46.25	0.00307	--	--
	52.6463	0.00313	46.375	0.00301	--	--
	52.8465	0.00333	46.5	0.003	--	--
	53.0466	0.00354	46.625	0.00313	--	--
	53.2467	0.00388	47	0.00387	--	--
	53.4469	0.00424	47.125	0.00412	--	--
	53.647	0.00459	47.25	0.00432	--	--
	53.8472	0.00495	47.344	0.00429	--	--
	54.0473	0.00532	47.469	0.00436	--	--
	54.2474	0.00592	47.594	0.00441	--	--
	54.4476	0.00662	47.844	0.00486	--	--
	54.6477	0.00732	48.094	0.00541	--	--
	54.8478	0.00802	48.219	0.00578	--	--
	55.048	0.00873	48.312	0.00602	--	--
	55.2481	0.00965	48.437	0.00601	--	--
	55.4483	0.0107	48.562	0.00601	--	--
	55.6484	0.01176	48.812	0.00638	--	--
	55.8485	0.01282	48.937	0.00656	--	--
	56.0487	0.01388	49.062	0.00664	--	--
	56.2488	0.01521	49.187	0.00667	--	--
	56.4489	0.01673	49.281	0.00683	--	--
	56.6491	0.01825	49.406	0.00733	--	--
	56.8492	0.01977	49.781	0.00794	--	--
	57.0493	0.02129	49.906	0.00835	--	--
	57.2495	0.02318	50.031	0.00854	--	--
	57.4496	0.02509	50.156	0.00881	--	--
	57.6497	0.027	50.281	0.00898	--	--
	57.8499	0.02892	50.375	0.00909	--	--
	58.05	0.03085	50.625	0.00978	--	--
	58.2501	0.03306	50.75	0.01021	--	--
	58.4503	0.03539	51	0.01109	--	--
	58.6504	0.03773	51.125	0.01124	--	--
	58.8506	0.04006	51.25	0.01136	--	--
	59.0507	0.04241	51.344	0.01151	--	--
	59.2508	0.04476	51.469	0.01184	--	--
	59.451	0.04708	51.719	0.01238	--	--
	59.6511	0.0494	51.844	0.01335	--	--
	59.8512	0.05173	51.969	0.01427	--	--
	60.0514	0.05405	52.094	0.0148	--	--
	60.2515	0.05746	52.219	0.01527	--	--
	60.4516	0.06116	52.312	0.01536	--	--
	60.6518	0.06487	52.562	0.01603	--	--
	60.8519	0.06857	52.687	0.01663	--	--
	61.0521	0.07228	52.937	0.01824	--	--
	61.2522	0.07747	53.062	0.01885	--	--
	61.4523	0.08274	53.187	0.01951	--	--
	61.6525	0.08801	53.312	0.0202	--	--
	61.8526	0.09328	53.406	0.02027	--	--
	62.0527	0.09855	53.656	0.02209	--	--
	62.2529	0.10442	53.906	0.02441	--	--
	62.453	0.11094	54.031	0.02529	--	--
	62.6531	0.11745	54.156	0.02618	--	--
	62.8533	0.12397	54.281	0.02668	--	--
	63.0534	0.13096	54.375	0.02719	--	--
	63.2535	0.14044	54.625	0.02961	--	--
	63.4537	0.15057	55	0.03408	--	--
	63.6538	0.1607	55.125	0.03547	--	--
	63.8539	0.17083	55.25	0.03677	--	--
	64.0541	0.18095	55.344	0.0373	--	--
	64.2542	0.19108	55.469	0.03849	--	--
	64.4544	0.20121	55.844	0.04546	--	--
	64.6545	0.21134	55.969	0.04842	--	--
	64.8546	0.22147	56.094	0.0492	--	--
	65.0548	0.23194	56.219	0.05031	--	--
	65.2549	0.24558	56.344	0.05173	--	--
	65.455	0.25934	56.437	0.05187	--	--
	65.6552	0.2731	56.687	0.05723	--	--
	65.8553	0.28686	56.937	0.06546	--	--
	66.0554	0.3019	57.062	0.06917	--	--
	66.2556	0.31932	57.187	0.07279	--	--
	66.4557	0.33675	57.312	0.07497	--	--
	66.6559	0.35417	57.406	0.07701	--	--
	66.856	0.37159	57.781	0.09168	--	--
	67.0561	0.38969	58.031	0.10159	--	--
	67.2563	0.40951	58.156	0.10631	--	--
	67.4564	0.42933	58.281	0.10994	--	--
	67.6565	0.44915	58.375	0.11264	--	--
	67.8567	0.46897	58.5	0.11804	--	--
	68.0568	0.48866	58.875	0.14117	--	--
	68.2569	0.5086	59	0.15076	--	--
	68.4571	0.52863	59.25	0.15503	--	--
	68.6572	0.54866	59.375	0.15963	--	--
	68.8573	0.5687	59.469	0.16206	--	--
	69.0575	0.58873	59.719	0.17778	--	--
	69.2576	0.60863	59.844	0.19227	--	--
	69.4578	0.62854	59.969	0.20372	--	--
	69.6579	0.64844	60.094	0.20916	--	--
	69.858	0.66834	60.219	0.21187	--	--
	70.0582	0.68729	60.344	0.21496	--	--
	70.2583	0.7052	60.437	0.21818	--	--
	70.4584	0.72311	60.562	0.22513	--	--
	70.6586	0.74102	60.937	0.26166	--	--
	70.8587	0.75893	61.062	0.26885	--	--
	71.0588	0.77635	61.187	0.27452	--	--
	71.259	0.79257	61.312	0.27903	--	--
	71.4591	0.8088	61.406	0.28254	--	--
	71.6593	0.82503	61.531	0.2892	--	--
	71.8594	0.84126	61.781	0.31477	--	--
	72.0595	0.85501	62.031	0.33908	--	--
	72.2596	0.86473	62.156	0.35076	--	--
	72.4598	0.87423	62.281	0.3598	--	--
	72.6599	0.88374	62.406	0.36783	--	--
	72.8601	0.89324	62.75	0.40265	--	--
	73.0602	0.90274	63	0.43282	--	--
	73.2603	0.90773	63.125	0.44682	--	--
	73.4605	0.91268	63.25	0.45755	--	--
	73.6606	0.91762	63.375	0.46811	--	--
	73.8607	0.92257	63.469	0.48099	--	--
	74.0609	0.92681	63.844	0.53681	--	--
	74.261	0.92703	63.969	0.55663	--	--
	74.4612	0.92726	64.094	0.56952	--	--
	74.6613	0.92748	64.219	0.57708	--	--
	74.8614	0.9277	64.344	0.58731	--	--
	75.0616	0.92663	64.437	0.59657	--	--
	75.2617	0.92172	64.562	0.61292	--	--
			64.812	0.66735	--	--
			64.937	0.6898	--	--
			65.062	0.69367	--	--
			65.187	0.69283	--	--
			65.312	0.70017	--	--
			65.437	0.70525	--	--
			65.531	0.71504	--	--
			65.906	0.77268	--	--
			66.031	0.78532	--	--
			66.156	0.79329	--	--
			66.281	0.79571	--	--
			66.406	0.80478	--	--
			66.625	0.82292	--	--
			66.875	0.85667	--	--
			67	0.86662	--	--
			67.125	0.87214	--	--
			67.25	0.87786	--	--
			67.375	0.88113	--	--
			67.594	0.89057	--	--
			67.719	0.89816	--	--
			67.969	0.91018	--	--
			68.094	0.91343	--	--
			68.219	0.91639	--	--
			68.344	0.91666	--	--
			68.469	0.91802	--	--
			68.562	0.91856	--	--
			68.812	0.92372	--	--
			68.937	0.92718	--	--
			69.062	0.92725	--	--
			69.187	0.92472	--	--
			69.312	0.9245	--	--
